# Supplementary material for: Real-World Efficacy and Safety of Disitamab Vedotin (RC48-ADC) in the Treatment of HER2-Overexpressing Advanced Gastric/Gastroesophageal Junction Cancer
Source: Curr Oncol. 2025 Dec 19;33(1):2. doi: 10.3390/curroncol33010002 (PMC12839656; doi:10.3390/curroncol33010002)
Supplement: Supplementary file 1 [file curroncol-33-00002-s001.zip]

Archive with 1 entries (1 files):
- curroncol-3992360-supplementary.pdf
